# Supplementary material for: Nitrogen use efficiency underlies cross-ecosystem variation in marine primary production
Source: Sci Rep. 2024 Dec 30;14:32146. doi: 10.1038/s41598-024-84019-6 (PMC11685585; doi:10.1038/s41598-024-84019-6)
Supplement: Supplementary file 2 — Supplementary Information 2. [file 41598_2024_84019_MOESM2_ESM.xlsx]

## Sheet: Sheet1
Large Marine Ecosystem	Ecoregion	Realm	site	source	Latitude	Longitude
Bay of Bengal	Andaman and Nicobar Islands	Western Indo-Pacific	Andaman Island	Jha, D.K., Vinithkumar, N.V., Sahu, B.K., Dheenan, P.S., Das, A.K., Begum, M., Devi, M.P. and Kirubagaran, R., 2015. Multivariate and geo-spatial approach for seawater quality of Chidiyatappu Bay, south Andaman Islands, India. Marine Pollution Bulletin, 96(1-2), pp.463-470.	11.494	92.687
Arabian Sea	Arabian Sea	Somali/Arabian	N1	Arabian Sea Process Study (http://www1.whoi.edu/arabian.html)	22.3842	59.8841
Arabian Sea	Arabian Sea	Somali/Arabian	N2	Arabian Sea Process Study (http://www1.whoi.edu/arabian.html)	22.4856	61.1837
Arabian Sea	Arabian Sea	Somali/Arabian	N3	Arabian Sea Process Study (http://www1.whoi.edu/arabian.html)	21.8332	62.4019
Arabian Sea	Arabian Sea	Somali/Arabian	N4	Arabian Sea Process Study (http://www1.whoi.edu/arabian.html)	21.1832	63.5497
Arabian Sea	Arabian Sea	Somali/Arabian	N5	Arabian Sea Process Study (http://www1.whoi.edu/arabian.html)	20.5652	64.6675
Arabian Sea	Arabian Sea	Somali/Arabian	N6	Arabian Sea Process Study (http://www1.whoi.edu/arabian.html)	19.8818	65.8863
Arabian Sea	Arabian Sea	Somali/Arabian	N7	Arabian Sea Process Study (http://www1.whoi.edu/arabian.html)	19.1535	67.1555
Arabian Sea	Arabian Sea	Somali/Arabian	N8	Arabian Sea Process Study (http://www1.whoi.edu/arabian.html)	18.2835	67.5682
Arabian Sea	Arabian Sea	Somali/Arabian	N9	Arabian Sea Process Study (http://www1.whoi.edu/arabian.html)	17.3047	67.928
Arabian Sea	Arabian Sea	Somali/Arabian	N10	Arabian Sea Process Study (http://www1.whoi.edu/arabian.html)	16.3507	68.3472
Arabian Sea	Arabian Sea	Somali/Arabian	N11	Arabian Sea Process Study (http://www1.whoi.edu/arabian.html)	15.3824	68.7534
Arabian Sea	Arabian Sea	Somali/Arabian	S15	Arabian Sea Process Study (http://www1.whoi.edu/arabian.html)	9.99981	64.8889
Arabian Sea	Arabian Sea	Somali/Arabian	S14	Arabian Sea Process Study (http://www1.whoi.edu/arabian.html)	10.8169	64.9999
Arabian Sea	Arabian Sea	Somali/Arabian	S13	Arabian Sea Process Study (http://www1.whoi.edu/arabian.html)	12.0694	65.0001
Arabian Sea	Arabian Sea	Somali/Arabian	S12	Arabian Sea Process Study (http://www1.whoi.edu/arabian.html)	13.2502	64.9992
Arabian Sea	Arabian Sea	Somali/Arabian	S11	Arabian Sea Process Study (http://www1.whoi.edu/arabian.html)	14.4547	64.9964
Arabian Sea	Arabian Sea	Somali/Arabian	S10	Arabian Sea Process Study (http://www1.whoi.edu/arabian.html)	14.8323	64.2473
Arabian Sea	Arabian Sea	Somali/Arabian	S9	Arabian Sea Process Study (http://www1.whoi.edu/arabian.html)	15.2421	63.4994
Arabian Sea	Arabian Sea	Somali/Arabian	S8	Arabian Sea Process Study (http://www1.whoi.edu/arabian.html)	15.6327	62.7659
Arabian Sea	Arabian Sea	Somali/Arabian	S7	Arabian Sea Process Study (http://www1.whoi.edu/arabian.html)	16.0006	61.9992
Arabian Sea	Arabian Sea	Somali/Arabian	S6	Arabian Sea Process Study (http://www1.whoi.edu/arabian.html)	16.4289	61.249
Arabian Sea	Arabian Sea	Somali/Arabian	S5	Arabian Sea Process Study (http://www1.whoi.edu/arabian.html)	16.8132	60.5042
Arabian Sea	Arabian Sea	Somali/Arabian	S4	Arabian Sea Process Study (http://www1.whoi.edu/arabian.html)	17.2002	59.7673
Arabian Sea	Arabian Sea	Somali/Arabian	S3	Arabian Sea Process Study (http://www1.whoi.edu/arabian.html)	17.6865	58.83
Arabian Sea	Arabian Sea	Somali/Arabian	S2	Arabian Sea Process Study (http://www1.whoi.edu/arabian.html)	18.0839	58.0015
Arabian Sea	Arabian Sea	Somali/Arabian	S1	Arabian Sea Process Study (http://www1.whoi.edu/arabian.html)	18.4488	57.3009
Atlantic Subtropical Gyre	Atlantic Subtropical Gyre	Atlantic Warm Water	BATS Station	Bermuda Atlantic Time Series (http://www.bbsr.edu/cintoo/bats/bats.html)	31.6716	-64.163
Southeast Australian Shelf	Bassian	Southeast Australian Shelf		https://marlin.csiro.au/geonetwork/srv/eng/catalog.search#/metadata/ad0df76b-68f5-49ef-bc0b-b23ef0f9bc70	-44.15	147.25
Southeast Australian Shelf	Bassian	Southeast Australian Shelf		https://marlin.csiro.au/geonetwork/srv/eng/catalog.search#/metadata/ad0df76b-68f5-49ef-bc0b-b23ef0f9bc70	-44.1833	147.033
Southeast Australian Shelf	Bassian	Southeast Australian Shelf		https://marlin.csiro.au/geonetwork/srv/eng/catalog.search#/metadata/ad0df76b-68f5-49ef-bc0b-b23ef0f9bc70	-44.1667	147.233
Southeast Australian Shelf	Bassian	Temperate Australasia	StormBay	Harris, G.P., Griffiths, F.B., Clementson, L.A., Lyne, V. and Doe, H.V.D., 1991. Seasonal and interannual variability in physical processes, nutrient cycling and the structure of the food chain in Tasmanian shelf waters. Journal of Plankton Research, 13(supp1), pp.109-131.	-43.1667	147.533
Southeast Australian Shelf	Bassian	Southeast Australian Shelf		Lesley Clementson, CSIRO, Division of Marine Research	-43.16	147.2
North Australian Shelf	Bonaparte Coast	Central Indo-Pacific	Darwin Harbor	Duggan, S., McKinnon, A.D. and Carleton, J.H., 2008. Zooplankton in an Australian tropical estuary. Estuaries and coasts, 31, pp.455-467.	-12.401	130.748
Canary Current	Canary Current	Atlantic Warm Water	Eumeli	Raimbault, Patrick (2004): Nutrients at bottle station BSA001, PANGAEA, doi:10.1594/PANGAEA.138794	20.89	-31.1438
Canary Current	Canary Current	Atlantic Warm Water	Eumeli	Raimbault, Patrick (2004): Nutrients at bottle station BSA001, PANGAEA, doi:10.1594/PANGAEA.138794	18.3583	-21.2612
Southeast US Continental Shelf	Carolinian	Warm Temperate Northwest Atlantic	CFP9	Coastal Ocean Research and Monitoring Program (CORMP), University of North Carolina Wilmington, (http://www.cormp.org)	33.7858	-78.7883
Southeast US Continental Shelf	Carolinian	Warm Temperate Northwest Atlantic	CFP3	Coastal Ocean Research and Monitoring Program (CORMP), University of North Carolina Wilmington, (http://www.cormp.org)	33.7843	-77.7873
Southeast US Continental Shelf	Carolinian	Warm Temperate Northwest Atlantic	CFP4	Coastal Ocean Research and Monitoring Program (CORMP), University of North Carolina Wilmington, (http://www.cormp.org)	33.7857	-78.7866
Southeast US Continental Shelf	Carolinian	Warm Temperate Northwest Atlantic	CFP7	Coastal Ocean Research and Monitoring Program (CORMP), University of North Carolina Wilmington, (http://www.cormp.org)	33.7873	-78.7913
Southeast US Continental Shelf	Carolinian	Warm Temperate Northwest Atlantic	CFP2	Coastal Ocean Research and Monitoring Program (CORMP), University of North Carolina Wilmington, (http://www.cormp.org)	33.7902	-78.7869
Southeast US Continental Shelf	Carolinian	Warm Temperate Northwest Atlantic	LB1	Coastal Ocean Research and Monitoring Program (CORMP), University of North Carolina Wilmington, (http://www.cormp.org)	33.7929	-78.7913
Southeast US Continental Shelf	Carolinian	Warm Temperate Northwest Atlantic	CFP6	Coastal Ocean Research and Monitoring Program (CORMP), University of North Carolina Wilmington, (http://www.cormp.org)	33.7883	-78.7833
Southeast US Continental Shelf	Carolinian	Warm Temperate Northwest Atlantic	CFP5	Coastal Ocean Research and Monitoring Program (CORMP), University of North Carolina Wilmington, (http://www.cormp.org)	33.7833	-78.7883
Southeast US Continental Shelf	Carolinian	Warm Temperate Northwest Atlantic	CFP1	Coastal Ocean Research and Monitoring Program (CORMP), University of North Carolina Wilmington, (http://www.cormp.org)	33.7861	-78.7881
Southeast US Continental Shelf	Carolinian	Warm Temperate Northwest Atlantic	CFP8	Coastal Ocean Research and Monitoring Program (CORMP), University of North Carolina Wilmington, (http://www.cormp.org)	33.7888	-78.7843
Southeast US Continental Shelf	Carolinian	Warm Temperate Northwest Atlantic	OB27	Coastal Ocean Research and Monitoring Program (CORMP), University of North Carolina Wilmington, (http://www.cormp.org)	33.988	-77.351
Southeast US Continental Shelf	Carolinian	Warm Temperate Northwest Atlantic	OB20	Coastal Ocean Research and Monitoring Program (CORMP), University of North Carolina Wilmington, (http://www.cormp.org)	34.02	-77.351
Southeast US Continental Shelf	Carolinian	Warm Temperate Northwest Atlantic	OB15	Coastal Ocean Research and Monitoring Program (CORMP), University of North Carolina Wilmington, (http://www.cormp.org)	34.052	-77.54
Southeast US Continental Shelf	Carolinian	Warm Temperate Northwest Atlantic	OB10	Coastal Ocean Research and Monitoring Program (CORMP), University of North Carolina Wilmington, (http://www.cormp.org)	34.105	-77.613
Southeast US Continental Shelf	Carolinian	Warm Temperate Northwest Atlantic	OB05	Coastal Ocean Research and Monitoring Program (CORMP), University of North Carolina Wilmington, (http://www.cormp.org)	34.147	-77.701
Southeast US Continental Shelf	Carolinian	Warm Temperate Northwest Atlantic	OBSB	Coastal Ocean Research and Monitoring Program (CORMP), University of North Carolina Wilmington, (http://www.cormp.org)	34.172	-77.797
Southeast US Continental Shelf'	Carolinian	Warm Temperate Northwest Atlantic	Long Bay Nearshore	Sanger, D.M., Smith, E.M., Voulgaris, G., Koepfler, E.T., Libes, S.M., Riekerk, G.H.M., Bergquist, D.C., Greenfield, D.I., Wren, P.A., McCoy, C.A. and Viso, R.F., 2012. Constrained enrichment contributes to hypoxia formation in Long Bay, South Carolina (USA), an open water urbanized coastline. Marine Ecology Progress Series, 461, pp.15-30.	33.7333	-78.8333
Southeast US Continental Shelf'	Carolinian	Warm Temperate Northwest Atlantic	Long Bay Offshore	Sanger, D.M., Smith, E.M., Voulgaris, G., Koepfler, E.T., Libes, S.M., Riekerk, G.H.M., Bergquist, D.C., Greenfield, D.I., Wren, P.A., McCoy, C.A. and Viso, R.F., 2012. Constrained enrichment contributes to hypoxia formation in Long Bay, South Carolina (USA), an open water urbanized coastline. Marine Ecology Progress Series, 461, pp.15-30.	33.7333	-78.8
Northeast Australian Shelf -Great Barrier Reef	Central and Southern Great Barrier Reef	Northeast Australian Shelf	Cooktown	Furnas, M. and J. Brodie. 1995. Current status of nutrient levels and other water quality parameters in the Great Barrier Reef. Great Barrier Reef Marine Park Authority. Staff Paper 1995-61.	-15	145.5
Northeast Australian Shelf -Great Barrier Reef	Central and Southern Great Barrier Reef	Northeast Australian Shelf	Cairns	Furnas, M. and J. Brodie. 1995. Current status of nutrient levels and other water quality parameters in the Great Barrier Reef. Great Barrier Reef Marine Park Authority. Staff Paper 1995-61.	-16	146
Northeast Australian Shelf -Great Barrier Reef	Central and Southern Great Barrier Reef	Northeast Australian Shelf	Innisfail	Furnas, M. and J. Brodie. 1995. Current status of nutrient levels and other water quality parameters in the Great Barrier Reef. Great Barrier Reef Marine Park Authority. Staff Paper 1995-61.	-17	146.5
Northeast Australian Shelf -Great Barrier Reef	Central and Southern Great Barrier Reef	Northeast Australian Shelf	Townsville	Furnas, M. and J. Brodie. 1995. Current status of nutrient levels and other water quality parameters in the Great Barrier Reef. Great Barrier Reef Marine Park Authority. Staff Paper 1995-61.	-19	148
Northeast Australian Shelf -Great Barrier Reef	Central and Southern Great Barrier Reef	Northeast Australian Shelf	Pompry Reefs	Furnas, M. and J. Brodie. 1995. Current status of nutrient levels and other water quality parameters in the Great Barrier Reef. Great Barrier Reef Marine Park Authority. Staff Paper 1995-61.	-20	151.5
Northeast Australian Shelf -Great Barrier Reef	Central and Southern Great Barrier Reef	Northeast Australian Shelf	Swans Reef	Furnas, M. and J. Brodie. 1995. Current status of nutrient levels and other water quality parameters in the Great Barrier Reef. Great Barrier Reef Marine Park Authority. Staff Paper 1995-61.	-22	152
Northeast Australian Shelf -Great Barrier Reef	Central and Southern Great Barrier Reef	Northeast Australian Shelf	1	Lønborg, C., Álvarez–Salgado, X.A., Duggan, S. and Carreira, C., 2018. Organic matter bioavailability in tropical coastal waters: The Great Barrier Reef. Limnology and Oceanography, 63(2), pp.1015-1035.	-17.2259	146.09
Northeast Australian Shelf -Great Barrier Reef	Central and Southern Great Barrier Reef	Northeast Australian Shelf	2	Lønborg, C., Álvarez–Salgado, X.A., Duggan, S. and Carreira, C., 2018. Organic matter bioavailability in tropical coastal waters: The Great Barrier Reef. Limnology and Oceanography, 63(2), pp.1015-1035.	-17.7548	146.347
Northeast Australian Shelf -Great Barrier Reef	Central and Southern Great Barrier Reef	Northeast Australian Shelf	3	Lønborg, C., Álvarez–Salgado, X.A., Duggan, S. and Carreira, C., 2018. Organic matter bioavailability in tropical coastal waters: The Great Barrier Reef. Limnology and Oceanography, 63(2), pp.1015-1035.	-18.8182	146.435
Northeast Australian Shelf -Great Barrier Reef	Central and Southern Great Barrier Reef	Central Indo-Pacific	station 1	Lønborg, C., Álvarez–Salgado, X.A., Duggan, S. and Carreira, C., 2018. Organic matter bioavailability in tropical coastal waters: The Great Barrier Reef. Limnology and Oceanography, 63(2), pp.1015-1035.	-17.2259	146.09
Northeast Australian Shelf -Great Barrier Reef	Central and Southern Great Barrier Reef	Central Indo-Pacific	station 2	Lønborg, C., Álvarez–Salgado, X.A., Duggan, S. and Carreira, C., 2018. Organic matter bioavailability in tropical coastal waters: The Great Barrier Reef. Limnology and Oceanography, 63(2), pp.1015-1035.	-17.7548	146.347
Northeast Australian Shelf -Great Barrier Reef	Central and Southern Great Barrier Reef	Central Indo-Pacific	station 3	Lønborg, C., Álvarez–Salgado, X.A., Duggan, S. and Carreira, C., 2018. Organic matter bioavailability in tropical coastal waters: The Great Barrier Reef. Limnology and Oceanography, 63(2), pp.1015-1035.	-18.8182	146.435
Sea of Japan	Central Kuroshio Current	Warm Temperate Northwest Pacific	M01	Hashimoto, T, T. Yamamoto, K Tada, O. Matsuda, T. Nagasue, T Tada, A Go, and K. Nakaguchi (1997) Seasonal Investigation of water quality characteristics of the Seto Inland Sea. J. Fac. Appl. Biol. Sci. Hiroshima Univ. 35: 243-274.	34.1301	134.952
Sea of Japan	Central Kuroshio Current	Warm Temperate Northwest Pacific	M02	Hashimoto, T, T. Yamamoto, K Tada, O. Matsuda, T. Nagasue, T Tada, A Go, and K. Nakaguchi (1997) Seasonal Investigation of water quality characteristics of the Seto Inland Sea. J. Fac. Appl. Biol. Sci. Hiroshima Univ. 35: 243-274.	34.4285	135.043
Sea of Japan	Central Kuroshio Current	Warm Temperate Northwest Pacific	M03	Hashimoto, T, T. Yamamoto, K Tada, O. Matsuda, T. Nagasue, T Tada, A Go, and K. Nakaguchi (1997) Seasonal Investigation of water quality characteristics of the Seto Inland Sea. J. Fac. Appl. Biol. Sci. Hiroshima Univ. 35: 243-274.	34.6268	135.313
Sea of Japan	Central Kuroshio Current	Warm Temperate Northwest Pacific	M04	Hashimoto, T, T. Yamamoto, K Tada, O. Matsuda, T. Nagasue, T Tada, A Go, and K. Nakaguchi (1997) Seasonal Investigation of water quality characteristics of the Seto Inland Sea. J. Fac. Appl. Biol. Sci. Hiroshima Univ. 35: 243-274.	34.7301	134.653
Sea of Japan	Central Kuroshio Current	Warm Temperate Northwest Pacific	M05	Hashimoto, T, T. Yamamoto, K Tada, O. Matsuda, T. Nagasue, T Tada, A Go, and K. Nakaguchi (1997) Seasonal Investigation of water quality characteristics of the Seto Inland Sea. J. Fac. Appl. Biol. Sci. Hiroshima Univ. 35: 243-274.	34.5967	134.223
Sea of Japan	Central Kuroshio Current	Warm Temperate Northwest Pacific	M06	Hashimoto, T, T. Yamamoto, K Tada, O. Matsuda, T. Nagasue, T Tada, A Go, and K. Nakaguchi (1997) Seasonal Investigation of water quality characteristics of the Seto Inland Sea. J. Fac. Appl. Biol. Sci. Hiroshima Univ. 35: 243-274.	34.4851	134.62
Sea of Japan	Central Kuroshio Current	Warm Temperate Northwest Pacific	M07	Hashimoto, T, T. Yamamoto, K Tada, O. Matsuda, T. Nagasue, T Tada, A Go, and K. Nakaguchi (1997) Seasonal Investigation of water quality characteristics of the Seto Inland Sea. J. Fac. Appl. Biol. Sci. Hiroshima Univ. 35: 243-274.	34.4383	133.712
Sea of Japan	Central Kuroshio Current	Warm Temperate Northwest Pacific	M09	Hashimoto, T, T. Yamamoto, K Tada, O. Matsuda, T. Nagasue, T Tada, A Go, and K. Nakaguchi (1997) Seasonal Investigation of water quality characteristics of the Seto Inland Sea. J. Fac. Appl. Biol. Sci. Hiroshima Univ. 35: 243-274.	34.1383	133.59
Sea of Japan	Central Kuroshio Current	Warm Temperate Northwest Pacific	M10	Hashimoto, T, T. Yamamoto, K Tada, O. Matsuda, T. Nagasue, T Tada, A Go, and K. Nakaguchi (1997) Seasonal Investigation of water quality characteristics of the Seto Inland Sea. J. Fac. Appl. Biol. Sci. Hiroshima Univ. 35: 243-274.	34.1	133.16
Sea of Japan	Central Kuroshio Current	Warm Temperate Northwest Pacific	M11	Hashimoto, T, T. Yamamoto, K Tada, O. Matsuda, T. Nagasue, T Tada, A Go, and K. Nakaguchi (1997) Seasonal Investigation of water quality characteristics of the Seto Inland Sea. J. Fac. Appl. Biol. Sci. Hiroshima Univ. 35: 243-274.	34.0732	132.755
Sea of Japan	Central Kuroshio Current	Warm Temperate Northwest Pacific	M12	Hashimoto, T, T. Yamamoto, K Tada, O. Matsuda, T. Nagasue, T Tada, A Go, and K. Nakaguchi (1997) Seasonal Investigation of water quality characteristics of the Seto Inland Sea. J. Fac. Appl. Biol. Sci. Hiroshima Univ. 35: 243-274.	34.3099	132.383
Sea of Japan	Central Kuroshio Current	Warm Temperate Northwest Pacific	M12	Hashimoto, T, T. Yamamoto, K Tada, O. Matsuda, T. Nagasue, T Tada, A Go, and K. Nakaguchi (1997) Seasonal Investigation of water quality characteristics of the Seto Inland Sea. J. Fac. Appl. Biol. Sci. Hiroshima Univ. 35: 243-274.	34.3099	132.385
Sea of Japan	Central Kuroshio Current	Warm Temperate Northwest Pacific	M14	Hashimoto, T, T. Yamamoto, K Tada, O. Matsuda, T. Nagasue, T Tada, A Go, and K. Nakaguchi (1997) Seasonal Investigation of water quality characteristics of the Seto Inland Sea. J. Fac. Appl. Biol. Sci. Hiroshima Univ. 35: 243-274.	33.6882	132.525
Sea of Japan	Central Kuroshio Current	Warm Temperate Northwest Pacific	M16	Hashimoto, T, T. Yamamoto, K Tada, O. Matsuda, T. Nagasue, T Tada, A Go, and K. Nakaguchi (1997) Seasonal Investigation of water quality characteristics of the Seto Inland Sea. J. Fac. Appl. Biol. Sci. Hiroshima Univ. 35: 243-274.	33.8631	131.86
Sea of Japan	Central Kuroshio Current	Warm Temperate Northwest Pacific	M17	Hashimoto, T, T. Yamamoto, K Tada, O. Matsuda, T. Nagasue, T Tada, A Go, and K. Nakaguchi (1997) Seasonal Investigation of water quality characteristics of the Seto Inland Sea. J. Fac. Appl. Biol. Sci. Hiroshima Univ. 35: 243-274.	33.9298	131.41
Sea of Japan	Central Kuroshio Current	Warm Temperate Northwest Pacific	M18	Hashimoto, T, T. Yamamoto, K Tada, O. Matsuda, T. Nagasue, T Tada, A Go, and K. Nakaguchi (1997) Seasonal Investigation of water quality characteristics of the Seto Inland Sea. J. Fac. Appl. Biol. Sci. Hiroshima Univ. 35: 243-274.	33.7881	131.153
Sea of Japan	Central Kuroshio Current	Warm Temperate Northwest Pacific	M19	Hashimoto, T, T. Yamamoto, K Tada, O. Matsuda, T. Nagasue, T Tada, A Go, and K. Nakaguchi (1997) Seasonal Investigation of water quality characteristics of the Seto Inland Sea. J. Fac. Appl. Biol. Sci. Hiroshima Univ. 35: 243-274.	33.7881	131.503
Sea of Japan	Central Kuroshio Current	Warm Temperate Northwest Pacific	M20	Hashimoto, T, T. Yamamoto, K Tada, O. Matsuda, T. Nagasue, T Tada, A Go, and K. Nakaguchi (1997) Seasonal Investigation of water quality characteristics of the Seto Inland Sea. J. Fac. Appl. Biol. Sci. Hiroshima Univ. 35: 243-274.	33.4014	131.925
Sea of Japan	Central Kuroshio Current	Warm Temperate Northwest Pacific	M21	Hashimoto, T, T. Yamamoto, K Tada, O. Matsuda, T. Nagasue, T Tada, A Go, and K. Nakaguchi (1997) Seasonal Investigation of water quality characteristics of the Seto Inland Sea. J. Fac. Appl. Biol. Sci. Hiroshima Univ. 35: 243-274.	33.1732	132.102
Kuroshio Current	Central Kuroshio Current	Temperate Northern Pacific	Suruga	Shinomura, Y., 2004. Temporal changes of organic matter in dissolved and particulate forms in the coastal ocean. PhD Thesis, Shizuoka University	34.826	138.615
New Zealand Shelf	Central New Zealand	Southern New Zealand	RR	current study	-42.4355	173.71
New Zealand Shelf	Central New Zealand	Southern New Zealand	BT	current study	-43.5832	172.797
New Zealand Shelf	Central New Zealand	Southern New Zealand	TMB	current study	-41.8192	171.459
New Zealand Shelf	Central New Zealand	Southern New Zealand	WB	current study	-42.0213	171.379
New Zealand Shelf	Central New Zealand	Southern New Zealand	JH	current study	-43.9731	168.613
New Zealand Shelf	Central New Zealand	Southern New Zealand	Pigeon Bay	Bolton-Ritchie, L., 2008. Coastal water quality in selected bays of Banks Peninsula. ISBN 978-1-86937-848-6	-43.671	172.903
New Zealand Shelf	Central New Zealand	Southern New Zealand	Little Akaloa	Bolton-Ritchie, L., 2008. Coastal water quality in selected bays of Banks Peninsula. ISBN 978-1-86937-848-7	-43.673	172.998
New Zealand Shelf	Central New Zealand	Southern New Zealand	Okains Bay	Bolton-Ritchie, L., 2008. Coastal water quality in selected bays of Banks Peninsula. ISBN 978-1-86937-848-8	-43.694	173.068
New Zealand Shelf	Central New Zealand	Southern New Zealand	LeBons Bay	Bolton-Ritchie, L., 2008. Coastal water quality in selected bays of Banks Peninsula. ISBN 978-1-86937-848-9	-43.738	173.009
New Zealand Shelf	Central New Zealand	Southern New Zealand	Hickory Bay	Bolton-Ritchie, L., 2008. Coastal water quality in selected bays of Banks Peninsula. ISBN 978-1-86937-848-10	-43.778	173.111
New Zealand Shelf	Central New Zealand	Southern New Zealand	Otanenito	Bolton-Ritchie, L., 2008. Coastal water quality in selected bays of Banks Peninsula. ISBN 978-1-86937-848-11	-43.84	173.059
New Zealand Shelf	Central New Zealand	Southern New Zealand	Flea Bay	Bolton-Ritchie, L., 2008. Coastal water quality in selected bays of Banks Peninsula. ISBN 978-1-86937-848-12	-43.872	173.009
New Zealand Shelf	Central New Zealand	Southern New Zealand	Te Oka Bay	Bolton-Ritchie, L., 2008. Coastal water quality in selected bays of Banks Peninsula. ISBN 978-1-86937-848-13	-43.854	172.782
Antarctic	East Antarctic Dronning Maud Land	Continental High Antarctic	Coastal Souhtern Ocean	Verlecar, X.N. and Parulekar, A.H., 1987. Nutrients and phytoplankton production in the Southern Ocean in a section 10 degrees to 52 degrees E in the Indian Ocean. New Delhi: Department of Ocean Development.	-65	20
Antarctic	East Antarctic Dronning Maud Land	Continental High Antarctic	Southern Ocean Coastal	Verlecar, X.N. and Parulekar, A.H., 1987. Nutrients and phytoplankton production in the Southern Ocean in a section 10 degrees to 52 degrees E in the Indian Ocean. New Delhi: Department of Ocean Development.	-69.9167	12.75
East China Sea	East China Sea	Warm Temperate Northwest Pacific	East China Sea	Li, J., Glibert, P.M., Zhou, M., Lu, S. and Lu, D., 2009. Relationships between nitrogen and phosphorus forms and ratios and the development of dinoflagellate blooms in the East China Sea. Marine Ecology Progress Series, 383, pp.11-26.	29.5	122.4
East Brazil Shelf	Eastern Brazil	Tropical Southwestern Atlantic	Timbebas	Bruce, T., Meirelles, P.M., Garcia, G., Paranhos, R., Rezende, C.E., de Moura, R.L., Filho, R.F., Coni, E.O., Vasconcelos, A.T., Amado Filho, G. and Hatay, M., 2012. Abrolhos bank reef health evaluated by means of water quality, microbial diversity, benthic cover, and fish biomass data. PloS one, 7(6), p.e36687.	-17.4667	-38.9833
East Brazil Shelf	Eastern Brazil	Tropical Southwestern Atlantic	California	Bruce, T., Meirelles, P.M., Garcia, G., Paranhos, R., Rezende, C.E., de Moura, R.L., Filho, R.F., Coni, E.O., Vasconcelos, A.T., Amado Filho, G. and Hatay, M., 2012. Abrolhos bank reef health evaluated by means of water quality, microbial diversity, benthic cover, and fish biomass data. PloS one, 7(6), p.e36687.	-18.1833	-37.45
East Brazil Shelf	Eastern Brazil	Tropical Southwestern Atlantic	Sebastiao Gomes	Bruce, T., Meirelles, P.M., Garcia, G., Paranhos, R., Rezende, C.E., de Moura, R.L., Filho, R.F., Coni, E.O., Vasconcelos, A.T., Amado Filho, G. and Hatay, M., 2012. Abrolhos bank reef health evaluated by means of water quality, microbial diversity, benthic cover, and fish biomass data. PloS one, 7(6), p.e36687.	-17.9	-38.25
East Brazil Shelf	Eastern Brazil	Tropical Southwestern Atlantic	Parcel dos Abrolhos	Bruce, T., Meirelles, P.M., Garcia, G., Paranhos, R., Rezende, C.E., de Moura, R.L., Filho, R.F., Coni, E.O., Vasconcelos, A.T., Amado Filho, G. and Hatay, M., 2012. Abrolhos bank reef health evaluated by means of water quality, microbial diversity, benthic cover, and fish biomass data. PloS one, 7(6), p.e36687.	-17.95	-38.95
East Brazil Shelf	Eastern Brazil	Tropical Southwestern Atlantic	Pedra de Leste	Bruce, T., Meirelles, P.M., Garcia, G., Paranhos, R., Rezende, C.E., de Moura, R.L., Filho, R.F., Coni, E.O., Vasconcelos, A.T., Amado Filho, G. and Hatay, M., 2012. Abrolhos bank reef health evaluated by means of water quality, microbial diversity, benthic cover, and fish biomass data. PloS one, 7(6), p.e36687.	-17.7833	-38.5
Equatorial Pacific	Equatorial Pacific	Indo-Pacific Warm Water	Olipac	Moutin, Thierry; Coste, Bernard (2004): Nutrients measured on water bottle samples at station OLIPAC_003, PANGAEA, doi:10.1594/PANGAEA.185605	-12.9998	-149.999
Equatorial Pacific	Equatorial Pacific	Indo-Pacific Warm Water	Olipac	Moutin, Thierry; Coste, Bernard (2004): Nutrients measured on water bottle samples at station OLIPAC_003, PANGAEA, doi:10.1594/PANGAEA.185605	-9.9937	-149.997
Equatorial Pacific	Equatorial Pacific	Indo-Pacific Warm Water	Olipac	Moutin, Thierry; Coste, Bernard (2004): Nutrients measured on water bottle samples at station OLIPAC_003, PANGAEA, doi:10.1594/PANGAEA.185605	-2.4988	-149.999
Equatorial Pacific	Equatorial Pacific	Indo-Pacific Warm Water	Olipac	Moutin, Thierry; Coste, Bernard (2004): Nutrients measured on water bottle samples at station OLIPAC_003, PANGAEA, doi:10.1594/PANGAEA.185605	-11.5022	-150
Equatorial Pacific	Equatorial Pacific	Indo-Pacific Warm Water	Olipac	Moutin, Thierry; Coste, Bernard (2004): Nutrients measured on water bottle samples at station OLIPAC_003, PANGAEA, doi:10.1594/PANGAEA.185605	-8.4962	-150
Equatorial Pacific	Equatorial Pacific	Indo-Pacific Warm Water	Olipac	Moutin, Thierry; Coste, Bernard (2004): Nutrients measured on water bottle samples at station OLIPAC_003, PANGAEA, doi:10.1594/PANGAEA.185605	-4.0022	-150.001
Equatorial Pacific	Equatorial Pacific	Indo-Pacific Warm Water	Olipac	Moutin, Thierry; Coste, Bernard (2004): Nutrients measured on water bottle samples at station OLIPAC_003, PANGAEA, doi:10.1594/PANGAEA.185605	-5.498	-149.999
Equatorial Pacific	Equatorial Pacific	Indo-Pacific Warm Water	Olipac	Moutin, Thierry; Coste, Bernard (2004): Nutrients measured on water bottle samples at station OLIPAC_003, PANGAEA, doi:10.1594/PANGAEA.185605	-16.0003	-149.999
Equatorial Pacific	Equatorial Pacific	Indo-Pacific Warm Water	Olipac	Moutin, Thierry; Coste, Bernard (2004): Nutrients measured on water bottle samples at station OLIPAC_003, PANGAEA, doi:10.1594/PANGAEA.185605	-6.9997	-150.003
Equatorial Pacific	Equatorial Pacific	Indo-Pacific Warm Water	Olipac	Moutin, Thierry; Coste, Bernard (2004): Nutrients measured on water bottle samples at station OLIPAC_003, PANGAEA, doi:10.1594/PANGAEA.185605	-5.0033	-149.998
Equatorial Pacific	Equatorial Pacific	Indo-Pacific Warm Water	Olipac	Moutin, Thierry; Coste, Bernard (2004): Nutrients measured on water bottle samples at station OLIPAC_003, PANGAEA, doi:10.1594/PANGAEA.185605	0.9987	-150
Equatorial Pacific	Equatorial Pacific	Indo-Pacific Warm Water	Olipac	Moutin, Thierry; Coste, Bernard (2004): Nutrients measured on water bottle samples at station OLIPAC_003, PANGAEA, doi:10.1594/PANGAEA.185605		-150.002
Gulf of Mexico	Floridian	Tropical Northwestern Atlantic	SWS351	http://www.sfwmd.gov/org/ema/envmon/wqm/coastal/sws.html	24.413	-81.473
Gulf of Mexico	Floridian	Tropical Northwestern Atlantic	SWS352	http://www.sfwmd.gov/org/ema/envmon/wqm/coastal/sws.html	24.4633	-81.4659
Gulf of Mexico	Floridian	Tropical Northwestern Atlantic	SWS353	http://www.sfwmd.gov/org/ema/envmon/wqm/coastal/sws.html	24.513	-81.4636
Gulf of Mexico	Floridian	Tropical Northwestern Atlantic	SWS354	http://www.sfwmd.gov/org/ema/envmon/wqm/coastal/sws.html	24.5629	-81.4607
Gulf of Mexico	Floridian	Tropical Northwestern Atlantic	SWS355	http://www.sfwmd.gov/org/ema/envmon/wqm/coastal/sws.html	25.0129	-81.4545
Gulf of Mexico	Floridian	Tropical Northwestern Atlantic	SWS356	http://www.sfwmd.gov/org/ema/envmon/wqm/coastal/sws.html	25.069	-81.4505
Gulf of Mexico	Floridian	Tropical Northwestern Atlantic	SWS357	http://www.sfwmd.gov/org/ema/envmon/wqm/coastal/sws.html	25.1191	-81.444
Gulf of Mexico	Floridian	Tropical Northwestern Atlantic	SWS358	http://www.sfwmd.gov/org/ema/envmon/wqm/coastal/sws.html	25.1629	-81.4417
Gulf of Mexico	Floridian	Tropical Northwestern Atlantic	SWS359	http://www.sfwmd.gov/org/ema/envmon/wqm/coastal/sws.html	25.213	-81.4348
Gulf of Mexico	Floridian	Tropical Northwestern Atlantic	SWS360	http://www.sfwmd.gov/org/ema/envmon/wqm/coastal/sws.html	25.2628	-81.4316
Gulf of Mexico	Floridian	Tropical Northwestern Atlantic	SWS361	http://www.sfwmd.gov/org/ema/envmon/wqm/coastal/sws.html	25.3129	-81.4254
Gulf of Mexico	Floridian	Tropical Northwestern Atlantic	SWS362	http://www.sfwmd.gov/org/ema/envmon/wqm/coastal/sws.html	25.3631	-81.4224
Gulf of Mexico	Floridian	Tropical Northwestern Atlantic	SWS363	http://www.sfwmd.gov/org/ema/envmon/wqm/coastal/sws.html	25.4131	-81.4154
Gulf of Mexico	Floridian	Tropical Northwestern Atlantic	SWS364	http://www.sfwmd.gov/org/ema/envmon/wqm/coastal/sws.html	25.413	-81.316
Gulf of Mexico	Floridian	Tropical Northwestern Atlantic	SWS365	http://www.sfwmd.gov/org/ema/envmon/wqm/coastal/sws.html	25.3631	-81.3222
Gulf of Mexico	Floridian	Tropical Northwestern Atlantic	SWS366	http://www.sfwmd.gov/org/ema/envmon/wqm/coastal/sws.html	25.3071	-81.3264
Gulf of Mexico	Floridian	Tropical Northwestern Atlantic	SWS367	http://www.sfwmd.gov/org/ema/envmon/wqm/coastal/sws.html	25.257	-81.3322
Gulf of Mexico	Floridian	Tropical Northwestern Atlantic	SWS368	http://www.sfwmd.gov/org/ema/envmon/wqm/coastal/sws.html	25.2068	-81.3357
Gulf of Mexico	Floridian	Tropical Northwestern Atlantic	SWS369	http://www.sfwmd.gov/org/ema/envmon/wqm/coastal/sws.html	25.1569	-81.3422
Gulf of Mexico	Floridian	Tropical Northwestern Atlantic	SWS370	http://www.sfwmd.gov/org/ema/envmon/wqm/coastal/sws.html	25.1068	-81.3453
Gulf of Mexico	Floridian	Tropical Northwestern Atlantic	SWS371	http://www.sfwmd.gov/org/ema/envmon/wqm/coastal/sws.html	25.0567	-81.3516
Gulf of Mexico	Floridian	Tropical Northwestern Atlantic	SWS372	http://www.sfwmd.gov/org/ema/envmon/wqm/coastal/sws.html	24.9568	-81.3552
Gulf of Mexico	Floridian	Tropical Northwestern Atlantic	SWS373	http://www.sfwmd.gov/org/ema/envmon/wqm/coastal/sws.html	24.5569	-81.3614
Gulf of Mexico	Floridian	Tropical Northwestern Atlantic	SWS374	http://www.sfwmd.gov/org/ema/envmon/wqm/coastal/sws.html	24.5132	-81.3639
Gulf of Mexico	Floridian	Tropical Northwestern Atlantic	SWS375	http://www.sfwmd.gov/org/ema/envmon/wqm/coastal/sws.html	24.4683	-81.3568
Gulf of Mexico	Floridian	Tropical Northwestern Atlantic	SWS376	http://www.sfwmd.gov/org/ema/envmon/wqm/coastal/sws.html	24.5107	-81.261
Gulf of Mexico	Floridian	Tropical Northwestern Atlantic	SWS377	http://www.sfwmd.gov/org/ema/envmon/wqm/coastal/sws.html	24.6168	-81.2542
Gulf of Mexico	Floridian	Tropical Northwestern Atlantic	SWS378	http://www.sfwmd.gov/org/ema/envmon/wqm/coastal/sws.html	25.0163	-81.2454
Gulf of Mexico	Floridian	Tropical Northwestern Atlantic	SWS379	http://www.sfwmd.gov/org/ema/envmon/wqm/coastal/sws.html	25.0657	-81.2428
Gulf of Mexico	Floridian	Tropical Northwestern Atlantic	SWS380	http://www.sfwmd.gov/org/ema/envmon/wqm/coastal/sws.html	25.1127	-81.2393
Gulf of Mexico	Floridian	Tropical Northwestern Atlantic	SWS381	http://www.sfwmd.gov/org/ema/envmon/wqm/coastal/sws.html	25.1663	-81.2338
Gulf of Mexico	Floridian	Tropical Northwestern Atlantic	SWS382	http://www.sfwmd.gov/org/ema/envmon/wqm/coastal/sws.html	25.2157	-81.2303
Gulf of Mexico	Floridian	Tropical Northwestern Atlantic	SWS383	http://www.sfwmd.gov/org/ema/envmon/wqm/coastal/sws.html	25.2619	-81.2237
Gulf of Mexico	Floridian	Tropical Northwestern Atlantic	SWS384	http://www.sfwmd.gov/org/ema/envmon/wqm/coastal/sws.html	25.3124	-81.2204
Gulf of Mexico	Floridian	Tropical Northwestern Atlantic	SWS385	http://www.sfwmd.gov/org/ema/envmon/wqm/coastal/sws.html	25.3566	-81.2132
Gulf of Mexico	Floridian	Tropical Northwestern Atlantic	SWS386	http://www.sfwmd.gov/org/ema/envmon/wqm/coastal/sws.html	25.3284	-81.201
Gulf of Mexico	Floridian	Tropical Northwestern Atlantic	SWS387	http://www.sfwmd.gov/org/ema/envmon/wqm/coastal/sws.html	25.2969	-81.1882
Gulf of Mexico	Floridian	Tropical Northwestern Atlantic	SWS388	http://www.sfwmd.gov/org/ema/envmon/wqm/coastal/sws.html	25.2468	-81.1735
Gulf of Mexico	Floridian	Tropical Northwestern Atlantic	SWS389	http://www.sfwmd.gov/org/ema/envmon/wqm/coastal/sws.html	25.203	-81.1637
Gulf of Mexico	Floridian	Tropical Northwestern Atlantic	SWS390	http://www.sfwmd.gov/org/ema/envmon/wqm/coastal/sws.html	25.1536	-81.1537
Gulf of Mexico	Floridian	Tropical Northwestern Atlantic	SWS391	http://www.sfwmd.gov/org/ema/envmon/wqm/coastal/sws.html	25.103	-81.1419
Gulf of Mexico	Floridian	Tropical Northwestern Atlantic	SWS392	http://www.sfwmd.gov/org/ema/envmon/wqm/coastal/sws.html	25.053	-81.1454
Gulf of Mexico	Floridian	Tropical Northwestern Atlantic	SWS393	http://www.sfwmd.gov/org/ema/envmon/wqm/coastal/sws.html	25.003	-81.1512
Gulf of Mexico	Floridian	Tropical Northwestern Atlantic	SWS394	http://www.sfwmd.gov/org/ema/envmon/wqm/coastal/sws.html	24.553	-81.1536
Gulf of Mexico	Floridian	Tropical Northwestern Atlantic	SWS395	http://www.sfwmd.gov/org/ema/envmon/wqm/coastal/sws.html	24.5242	-81.113
Gulf of Mexico	Floridian	Tropical Northwestern Atlantic	SWS396	http://www.sfwmd.gov/org/ema/envmon/wqm/coastal/sws.html	24.496	-81.0742
Gulf of Mexico	Floridian	Tropical Northwestern Atlantic	SWS397	http://www.sfwmd.gov/org/ema/envmon/wqm/coastal/sws.html	24.55	-81.0706
Gulf of Mexico	Floridian	Tropical Northwestern Atlantic	SWS398	http://www.sfwmd.gov/org/ema/envmon/wqm/coastal/sws.html	25	-81.0636
Gulf of Mexico	Floridian	Tropical Northwestern Atlantic	SWS399	http://www.sfwmd.gov/org/ema/envmon/wqm/coastal/sws.html	25.046	-81.0558
Gulf of Mexico	Floridian	Tropical Atlantic		Dixon, L.K., Kirkpatrick, G.J., Hall, E.R. and Nissanka, A., 2014. Nitrogen, phosphorus and silica on the West Florida Shelf: Patterns and relationships with Karenia spp. occurrence. Harmful Algae, 38, pp.8-19.	27	-82.6
Gulf of Alaska	Gulf of Alaska	Temperate Northern Pacific	p4	Varela, D; Soon, M; Guo, M et al. (2000): Macronutrient, chlorophyll a and particulate nitrogen and carbon concentrations, and nitrogen uptake rates for the euphotic zone in the NE subarctic Pacific during Canadian JGOFS I (1992-1994) and JGOFS II (1995-1	48.65	-126.667
Gulf of Alaska	Gulf of Alaska	Temperate Northern Pacific	p12	Varela, D; Soon, M; Guo, M et al. (2000): Macronutrient, chlorophyll a and particulate nitrogen and carbon concentrations, and nitrogen uptake rates for the euphotic zone in the NE subarctic Pacific during Canadian JGOFS I (1992-1994) and JGOFS II (1995-1997)	48.97	-130.667
Gulf of Alaska	Gulf of Alaska	Temperate Northern Pacific	p20	Varela, D; Soon, M; Guo, M et al. (2000): Macronutrient, chlorophyll a and particulate nitrogen and carbon concentrations, and nitrogen uptake rates for the euphotic zone in the NE subarctic Pacific during Canadian JGOFS I (1992-1994) and JGOFS II (1995-1997)	49.5667	-138.667
Gulf of Alaska	Gulf of Alaska	Temperate Northern Pacific	p16	Varela, D; Soon, M; Guo, M et al. (2000): Macronutrient, chlorophyll a and particulate nitrogen and carbon concentrations, and nitrogen uptake rates for the euphotic zone in the NE subarctic Pacific during Canadian JGOFS I (1992-1994) and JGOFS II (1995-1	50	-145
Gulf of Alaska	Gulf of Alaska	Temperate Northern Pacific	p26	Varela, D; Soon, M; Guo, M et al. (2000): Macronutrient, chlorophyll a and particulate nitrogen and carbon concentrations, and nitrogen uptake rates for the euphotic zone in the NE subarctic Pacific during Canadian JGOFS I (1992-1994) and JGOFS II (1995-1	50	-145
Guinea Current	Gulf of Guinea Upwelling	Tropical Atlantic		Chevrollier, L.A., Koski, M., Søndergaard, J., Trapp, S., Aheto, D.W., Darpaah, G. and Nielsen, T.G., 2022. Bioaccumulation of metals in the planktonic food web in the Gulf of Guinea. Marine Pollution Bulletin, 179, p.113662.	5.087	-1.247
Northeast US Continental Shelf	Gulf of Maine/Bay of Fundy	Cold Temperate Northwest Atlantic	cape cod	Libby PS, McLeod LA, Mongin CJ, Keller AA, Oviatt CA, Turner JT. 2001. Semi-Annual Water Column Monitoring Report: August – December 2000. Boston: Massachusetts Water Resources Authority. Report ENQUAD 2001-16. 467 p.,Libby PS, McLeod LA, Mongin CJ, Kelle	41.9167	-70.3667
Northeast US Continental Shelf	Gulf of Maine/Bay of Fundy	Cold Temperate Northwest Atlantic	harbor	Libby PS, McLeod LA, Mongin CJ, Keller AA, Oviatt CA, Turner JT. 2001. Semi-Annual Water Column Monitoring Report: August – December 2000. Boston: Massachusetts Water Resources Authority. Report ENQUAD 2001-16. 467 p.,Libby PS, McLeod LA, Mongin CJ, Kelle	42.2833	-70.9167
Northeast US Continental Shelf	Gulf of Maine/Bay of Fundy	Cold Temperate Northwest Atlantic	coastal	Libby PS, McLeod LA, Mongin CJ, Keller AA, Oviatt CA, Turner JT. 2001. Semi-Annual Water Column Monitoring Report: August – December 2000. Boston: Massachusetts Water Resources Authority. Report ENQUAD 2001-16. 467 p.,Libby PS, McLeod LA, Mongin CJ, Kelle	42.3667	-70.8333
Northeast US Continental Shelf	Gulf of Maine/Bay of Fundy	Cold Temperate Northwest Atlantic	boundary	Libby PS, McLeod LA, Mongin CJ, Keller AA, Oviatt CA, Turner JT. 2001. Semi-Annual Water Column Monitoring Report: August – December 2000. Boston: Massachusetts Water Resources Authority. Report ENQUAD 2001-16. 467 p.,Libby PS, McLeod LA, Mongin CJ, Kelle	42.4167	-70.4667
Northeast US Continental Shelf	Gulf of Maine/Bay of Fundy	Cold Temperate Northwest Atlantic	offshore	Libby PS, McLeod LA, Mongin CJ, Keller AA, Oviatt CA, Turner JT. 2001. Semi-Annual Water Column Monitoring Report: August – December 2000. Boston: Massachusetts Water Resources Authority. Report ENQUAD 2001-16. 467 p.,Libby PS, McLeod LA, Mongin CJ, Kelle	42.3333	-70.7
Northeast US Continental Shelf	Gulf of Maine/Bay of Fundy	Cold Temperate Northwest Atlantic	nearfield	Libby PS, McLeod LA, Mongin CJ, Keller AA, Oviatt CA, Turner JT. 2001. Semi-Annual Water Column Monitoring Report: August – December 2000. Boston: Massachusetts Water Resources Authority. Report ENQUAD 2001-16. 467 p.,Libby PS, McLeod LA, Mongin CJ, Kelle	42.4167	-70.8
Northeast US Continental Shelf	Gulf of Maine/Bay of Fundy	Cold Temperate Northwest Atlantic	1	David W. Townsend (University of Maine)	41.0001	-68.9966
Northeast US Continental Shelf	Gulf of Maine/Bay of Fundy	Cold Temperate Northwest Atlantic	2	David W. Townsend (University of Maine)	40.6489	-68.9905
Northeast US Continental Shelf	Gulf of Maine/Bay of Fundy	Cold Temperate Northwest Atlantic	3	David W. Townsend (University of Maine)	40.4576	-68.4363
Northeast US Continental Shelf	Gulf of Maine/Bay of Fundy	Cold Temperate Northwest Atlantic	4	David W. Townsend (University of Maine)	41.2551	-68.2578
Northeast US Continental Shelf	Gulf of Maine/Bay of Fundy	Cold Temperate Northwest Atlantic	5	David W. Townsend (University of Maine)	40.8636	-68.0053
Northeast US Continental Shelf	Gulf of Maine/Bay of Fundy	Cold Temperate Northwest Atlantic	6	David W. Townsend (University of Maine)	40.6718	-67.7727
Northeast US Continental Shelf	Gulf of Maine/Bay of Fundy	Cold Temperate Northwest Atlantic	7	David W. Townsend (University of Maine)	40.4626	-67.3062
Northeast US Continental Shelf	Gulf of Maine/Bay of Fundy	Cold Temperate Northwest Atlantic	8	David W. Townsend (University of Maine)	40.864	-67.0563
Northeast US Continental Shelf	Gulf of Maine/Bay of Fundy	Cold Temperate Northwest Atlantic	9	David W. Townsend (University of Maine)	41.1594	-67.3181
Northeast US Continental Shelf	Gulf of Maine/Bay of Fundy	Cold Temperate Northwest Atlantic	10	David W. Townsend (University of Maine)	41.083	-67.6488
Northeast US Continental Shelf	Gulf of Maine/Bay of Fundy	Cold Temperate Northwest Atlantic	11	David W. Townsend (University of Maine)	41.2313	-67.9581
Northeast US Continental Shelf	Gulf of Maine/Bay of Fundy	Cold Temperate Northwest Atlantic	12	David W. Townsend (University of Maine)	41.4071	-67.5502
Northeast US Continental Shelf	Gulf of Maine/Bay of Fundy	Cold Temperate Northwest Atlantic	13	David W. Townsend (University of Maine)	41.2654	-67.1834
Northeast US Continental Shelf	Gulf of Maine/Bay of Fundy	Cold Temperate Northwest Atlantic	14	David W. Townsend (University of Maine)	41.2027	-66.9507
Northeast US Continental Shelf	Gulf of Maine/Bay of Fundy	Cold Temperate Northwest Atlantic	15	David W. Townsend (University of Maine)	41.0341	-66.7062
Northeast US Continental Shelf	Gulf of Maine/Bay of Fundy	Cold Temperate Northwest Atlantic	16	David W. Townsend (University of Maine)	40.9277	-66.4349
Northeast US Continental Shelf	Gulf of Maine/Bay of Fundy	Cold Temperate Northwest Atlantic	17	David W. Townsend (University of Maine)	41.1885	-66.4518
Northeast US Continental Shelf	Gulf of Maine/Bay of Fundy	Cold Temperate Northwest Atlantic	18	David W. Townsend (University of Maine)	41.4109	-66.7015
Northeast US Continental Shelf	Gulf of Maine/Bay of Fundy	Cold Temperate Northwest Atlantic	19	David W. Townsend (University of Maine)	41.5596	-66.9807
Northeast US Continental Shelf	Gulf of Maine/Bay of Fundy	Cold Temperate Northwest Atlantic	20	David W. Townsend (University of Maine)	41.7324	-66.5479
Northeast US Continental Shelf	Gulf of Maine/Bay of Fundy	Cold Temperate Northwest Atlantic	21	David W. Townsend (University of Maine)	41.5401	-66.4018
Northeast US Continental Shelf	Gulf of Maine/Bay of Fundy	Cold Temperate Northwest Atlantic	22	David W. Townsend (University of Maine)	41.5676	-66.0403
Northeast US Continental Shelf	Gulf of Maine/Bay of Fundy	Cold Temperate Northwest Atlantic	23	David W. Townsend (University of Maine)	41.7969	-66.1939
Northeast US Continental Shelf	Gulf of Maine/Bay of Fundy	Cold Temperate Northwest Atlantic	24	David W. Townsend (University of Maine)	41.8577	-65.987
Northeast US Continental Shelf	Gulf of Maine/Bay of Fundy	Cold Temperate Northwest Atlantic	25	David W. Townsend (University of Maine)	42.2964	-65.8635
Northeast US Continental Shelf	Gulf of Maine/Bay of Fundy	Cold Temperate Northwest Atlantic	26	David W. Townsend (University of Maine)	42.0658	-66.427
Northeast US Continental Shelf	Gulf of Maine/Bay of Fundy	Cold Temperate Northwest Atlantic	27	David W. Townsend (University of Maine)	41.943	-66.6915
Northeast US Continental Shelf	Gulf of Maine/Bay of Fundy	Cold Temperate Northwest Atlantic	28	David W. Townsend (University of Maine)	41.9975	-66.8929
Northeast US Continental Shelf	Gulf of Maine/Bay of Fundy	Cold Temperate Northwest Atlantic	29	David W. Townsend (University of Maine)	42.2887	-66.8874
Northeast US Continental Shelf	Gulf of Maine/Bay of Fundy	Cold Temperate Northwest Atlantic	30	David W. Townsend (University of Maine)	41.9197	-67.2378
Northeast US Continental Shelf	Gulf of Maine/Bay of Fundy	Cold Temperate Northwest Atlantic	31	David W. Townsend (University of Maine)	42.0039	-67.6198
Northeast US Continental Shelf	Gulf of Maine/Bay of Fundy	Cold Temperate Northwest Atlantic	32	David W. Townsend (University of Maine)	41.7036	-67.7658
Northeast US Continental Shelf	Gulf of Maine/Bay of Fundy	Cold Temperate Northwest Atlantic	33	David W. Townsend (University of Maine)	41.8319	-67.9893
Northeast US Continental Shelf	Gulf of Maine/Bay of Fundy	Cold Temperate Northwest Atlantic	34	David W. Townsend (University of Maine)	41.8533	-68.3216
Northeast US Continental Shelf	Gulf of Maine/Bay of Fundy	Cold Temperate Northwest Atlantic	35	David W. Townsend (University of Maine)	41.605	-68.4489
Northeast US Continental Shelf	Gulf of Maine/Bay of Fundy	Cold Temperate Northwest Atlantic	36	David W. Townsend (University of Maine)	41.4009	-68.3045
Northeast US Continental Shelf	Gulf of Maine/Bay of Fundy	Cold Temperate Northwest Atlantic	37	David W. Townsend (University of Maine)	41.3038	-68.5916
Northeast US Continental Shelf	Gulf of Maine/Bay of Fundy	Cold Temperate Northwest Atlantic	38	David W. Townsend (University of Maine)	41.4853	-68.9524
Northeast US Continental Shelf	Gulf of Maine/Bay of Fundy	Cold Temperate Northwest Atlantic	39	David W. Townsend (University of Maine)	42.1184	-66.0931
Northeast US Continental Shelf	Gulf of Maine/Bay of Fundy	Cold Temperate Northwest Atlantic	40	David W. Townsend (University of Maine)	42.1442	-67.6902
Northeast US Continental Shelf	Gulf of Maine/Bay of Fundy	Cold Temperate Northwest Atlantic	41	David W. Townsend (University of Maine)	40.3078	-68.988
	Gulf of Papua	Sahul Shelf	fly river plume S endmember	Davies, P., 2004. Nutrient processes and chlorophyll in the estuaries and plume of the Gulf of Papua. Continental shelf research, 24(19), pp.2317-2341.	-11.1	146.1
West Central Australian Shelf	Houtman	West Central Australian Shelf	Cockburn Sound	Cary, J.L., Simpson, C.J. and Masini, R.J., 1995. The water quality of the southern metropolitan coastal waters of Perth, Western Australia: The influence of regional and local scale forcings. Department of Environmental Protection.	-32.2	115.75
West Central Australian Shelf	Houtman	West Central Australian Shelf	Warnbro Sound	Cary, J.L., Simpson, C.J. and Masini, R.J., 1995. The water quality of the southern metropolitan coastal waters of Perth, Western Australia: The influence of regional and local scale forcings. Department of Environmental Protection.	-31.6667	115.75
West Central Australian Shelf	Houtman	West Central Australian Shelf	Sepia Depression	Cary, J.L., Simpson, C.J. and Masini, R.J., 1995. The water quality of the southern metropolitan coastal waters of Perth, Western Australia: The influence of regional and local scale forcings. Department of Environmental Protection.	-32.2	115.667
Barents Sea	North and East Barents Sea	Arctic		Paulsen, M.L., Seuthe, L., Reigstad, M., Larsen, A., Cape, M.R. and Vernet, M., 2018. Asynchronous accumulation of organic carbon and nitrogen in the Atlantic gateway to the Arctic Ocean. Frontiers in Marine Science, 5, p.416.	79.9	12
Celtic-Biscay Shelf	North Sea	Northern European Seas	LOIS	Land Ocean Interaction Study, SES data CD (www.bodc.ac.uk)	56.4515	-9.0629
Celtic-Biscay Shelf	North Sea	Northern European Seas	LOIS	Land Ocean Interaction Study, SES data CD (www.bodc.ac.uk)	56.7156	-9.4091
North Sea	North Sea	Northern European Seas	330_a	Royal Belgian Institute of Natural Sciences (http://www.mumm.ac.be)	51.4173	2.78783
North Sea	North Sea	Northern European Seas	545	Royal Belgian Institute of Natural Sciences (http://www.mumm.ac.be)	51.722	3.04267
North Sea	North Sea	Northern European Seas	ZG03	Royal Belgian Institute of Natural Sciences (http://www.mumm.ac.be)	51.2617	2.66667
North Sea	North Sea	Northern European Seas	ZG01	Royal Belgian Institute of Natural Sciences (http://www.mumm.ac.be)	51.3333	2.7
North Sea	North Sea	Northern European Seas	710_a	Royal Belgian Institute of Natural Sciences (http://www.mumm.ac.be)	51.4408	3.13867
North Sea	North Sea	Northern European Seas	215_a	Royal Belgian Institute of Natural Sciences (http://www.mumm.ac.be)	51.2767	2.61333
North Sea	North Sea	Northern European Seas	435	Royal Belgian Institute of Natural Sciences (http://www.mumm.ac.be)	51.5843	2.789
North Sea	North Sea	Northern European Seas	C	Royal Belgian Institute of Natural Sciences (http://www.mumm.ac.be)	51.1833	2.475
North Sea	North Sea	Northern European Seas	ZG02	Royal Belgian Institute of Natural Sciences (http://www.mumm.ac.be)	51.3333	2.5
North Sea	North Sea	Northern European Seas	315	Royal Belgian Institute of Natural Sciences (http://www.mumm.ac.be)	51.3228	2.464
North Sea	North Sea	Northern European Seas	421	Royal Belgian Institute of Natural Sciences (http://www.mumm.ac.be)	51.486	2.4375
North Sea	North Sea	Northern European Seas	800	Royal Belgian Institute of Natural Sciences (http://www.mumm.ac.be)	51.8417	2.86767
North Sea	North Sea	Northern European Seas	NS1	Brion, N., Elskens, M., De Galan, S., Diaconu, C., Baeyens, W., Chou, L., van der Zee, C., Borges, A., Schiettecatte, L.S., Delille, B. and Frankignoulle, M., 2008. Biogeochemical Cycling Of Carbon, Nitrogen And Phosphorus In The North Sea-CANOPY-Final report.	52.4833	3.5
North Sea	North Sea	Northern European Seas	NS2	Brion, N., Elskens, M., De Galan, S., Diaconu, C., Baeyens, W., Chou, L., van der Zee, C., Borges, A., Schiettecatte, L.S., Delille, B. and Frankignoulle, M., 2008. Biogeochemical Cycling Of Carbon, Nitrogen And Phosphorus In The North Sea-CANOPY-Final report.	52.15	2.33333
North Sea	North Sea	Northern European Seas	TP	Brion, N., Elskens, M., De Galan, S., Diaconu, C., Baeyens, W., Chou, L., van der Zee, C., Borges, A., Schiettecatte, L.S., Delille, B. and Frankignoulle, M., 2008. Biogeochemical Cycling Of Carbon, Nitrogen And Phosphorus In The North Sea-CANOPY-Final report.	51.5167	1.45833
North Sea	North Sea	Northern European Seas	CH2	Brion, N., Elskens, M., De Galan, S., Diaconu, C., Baeyens, W., Chou, L., van der Zee, C., Borges, A., Schiettecatte, L.S., Delille, B. and Frankignoulle, M., 2008. Biogeochemical Cycling Of Carbon, Nitrogen And Phosphorus In The North Sea-CANOPY-Final report.	50.9167	1.25
North Sea	North Sea	Northern European Seas	Central Celtic Sea station	Davis, C.E., Blackbird, S., Wolff, G., Woodward, M. and Mahaffey, C., 2019. Seasonal organic matter dynamics in a temperate shelf sea. Progress in Oceanography, 177, p.101925.	49.4024	-8.59085
New Zealand Shelf	Northeastern New Zealand	Northern New Zealand	Browns Bay	Ingley, R (2020). Coastal and estuarine water quality: 2019 annual data report. Auckland Council technical report, TR2020/016	-36.713	174.751
New Zealand Shelf	Northeastern New Zealand	Northern New Zealand	Orewa	Ingley, R (2020). Coastal and estuarine water quality: 2019 annual data report. Auckland Council technical report, TR2020/017	-36.579	174.695
New Zealand Shelf	Northeastern New Zealand	Northern New Zealand	Ti Point	Ingley, R (2020). Coastal and estuarine water quality: 2019 annual data report. Auckland Council technical report, TR2020/018	-36.32	174.784
New Zealand Shelf	Northeastern New Zealand	Northern New Zealand	Goat Island	Ingley, R (2020). Coastal and estuarine water quality: 2019 annual data report. Auckland Council technical report, TR2020/019	-36.266	174.792
California Current	Northern California	Cold Temperate Northeast Pacific	36.2806	current study	36.275	-121.858
California Current	Northern California	Cold Temperate Northeast Pacific	36.448	current study	36.45	-121.925
California Current	Northern California	Cold Temperate Northeast Pacific	36.561	current study	36.5687	-121.925
California Current	Northern California	Cold Temperate Northeast Pacific	36.6211	current study	36.6187	-121.9
California Current	Northern California	Cold Temperate Northeast Pacific	36.948	current study	36.95	-122.069
California Current	Northern California	Cold Temperate Northeast Pacific	36.9805	current study	36.9687	-122.15
California Current	Northern California	Cold Temperate Northeast Pacific	37.03	current study	37.0247	-122.225
California Current	Northern California	Cold Temperate Northeast Pacific	37.182	current study	37.1747	-122.4
California Current	Northern California	Cold Temperate Northeast Pacific		current study	38.3187	-123.075
California Current	Northern California	Cold Temperate Northeast Pacific		current study	38.956	-123.737
California Current	Northern California	Cold Temperate Northeast Pacific		current study	39.6	-123.787
California Current	Northern California	Cold Temperate Northeast Pacific		current study	39.8	-124
California Current	Northern California	Cold Temperate Northeast Pacific		current study	40.4373	-124.406
California Current	Northern California	Cold Temperate Northeast Pacific		current study	41.0687	-124.156
California Current	Northern California	Cold Temperate Northeast Pacific		current study	41.7873	-124.25
Barents Sea	Northern Norway and Finnmark	Northern European Seas	Coastal Station Barents (Guba Dalnezelenskaya)	Biological Atlas of the Arctic Seas 2000: Plankton of Kara and Barents Seas. Murmansk Marine Biological Institute, RUSSIA; Ocean Climate Laboratory, NODC/NOAA, USA, http://www.nodc.noaa.gov/OC5/BARPLANK/start.html	69.1175	36.0747
Norwegian Shelf	Northern Norway and Finnmark	Northern European Seas	NO_TCM_Arendal3	OSPAR Commission (www.ospar.org)	58.33	8.9
Norwegian Shelf	Northern Norway and Finnmark	Northern European Seas	NO_TCM_Lista	OSPAR Commission (www.ospar.org)	58.01	6.53
Norwegian Shelf	Northern Norway and Finnmark	Northern European Seas	NO_TCM_Jomfruland	OSPAR Commission (www.ospar.org)	58.85	9.66
California Current	Oregon, Washington, Vancouver Coast and Shelf	Cold Temperate Northeast Pacific	10	current study	44.8538	-124.053
California Current	Oregon, Washington, Vancouver Coast and Shelf	Cold Temperate Northeast Pacific	10	current study	44.2405	-124.121
California Current	Oregon, Washington, Vancouver Coast and Shelf	Cold Temperate Northeast Pacific	15	current study	44.2344	-124.124
California Current	Oregon, Washington, Vancouver Coast and Shelf	Cold Temperate Northeast Pacific	15	current study	44.8547	-124.052
California Current	Oregon, Washington, Vancouver Coast and Shelf	Cold Temperate Northeast Pacific	30	current study	44.8367	-124.075
California Current	Oregon, Washington, Vancouver Coast and Shelf	Cold Temperate Northeast Pacific	30	current study	44.4173	-124.109
California Current	Oregon, Washington, Vancouver Coast and Shelf	Cold Temperate Northeast Pacific	28	current study	44.6018	-124.108
California Current	Oregon, Washington, Vancouver Coast and Shelf	Cold Temperate Northeast Pacific	30	current study	44.2403	-124.138
California Current	Oregon, Washington, Vancouver Coast and Shelf	Cold Temperate Northeast Pacific	30	current study	44.3187	-124.125
California Current	Oregon, Washington, Vancouver Coast and Shelf	Cold Temperate Northeast Pacific	30	current study	44.4099	-124.117
California Current	Oregon, Washington, Vancouver Coast and Shelf	Cold Temperate Northeast Pacific	30	current study	44.5588	-124.117
California Current	Oregon, Washington, Vancouver Coast and Shelf	Cold Temperate Northeast Pacific	30	current study	44.619	-124.102
California Current	Oregon, Washington, Vancouver Coast and Shelf	Cold Temperate Northeast Pacific	30	current study	44.6198	-124.102
California Current	Oregon, Washington, Vancouver Coast and Shelf	Cold Temperate Northeast Pacific	30	current study	44.7422	-124.091
California Current	Oregon, Washington, Vancouver Coast and Shelf	Cold Temperate Northeast Pacific	30	current study	44.7844	-124.089
California Current	Oregon, Washington, Vancouver Coast and Shelf	Cold Temperate Northeast Pacific	30	current study	44.8545	-124.056
California Current	Oregon, Washington, Vancouver Coast and Shelf	Cold Temperate Northeast Pacific	40	current study	44.2402	-124.151
California Current	Oregon, Washington, Vancouver Coast and Shelf	Cold Temperate Northeast Pacific	40	current study	44.8537	-124.084
California Current	Oregon, Washington, Vancouver Coast and Shelf	Cold Temperate Northeast Pacific	50	current study	44.8543	-124.093
California Current	Oregon, Washington, Vancouver Coast and Shelf	Cold Temperate Northeast Pacific	50	current study	44.24	-124.184
California Current	Oregon, Washington, Vancouver Coast and Shelf	Cold Temperate Northeast Pacific	60	current study	44.24	-124.22
California Current	Oregon, Washington, Vancouver Coast and Shelf	Cold Temperate Northeast Pacific	60	current study	44.8545	-124.093
California Current	Oregon, Washington, Vancouver Coast and Shelf	Cold Temperate Northeast Pacific	70	current study	44.24	-124.255
California Current	Oregon, Washington, Vancouver Coast and Shelf	Cold Temperate Northeast Pacific	70	current study	44.854	-124.153
California Current	Oregon, Washington, Vancouver Coast and Shelf	Cold Temperate Northeast Pacific	80	current study	44.2401	-124.323
California Current	Oregon, Washington, Vancouver Coast and Shelf	Cold Temperate Northeast Pacific	80	current study	44.8432	-124.17
California Current	Oregon, Washington, Vancouver Coast and Shelf	Cold Temperate Northeast Pacific	90	current study	44.2511	-124.39
California Current	Oregon, Washington, Vancouver Coast and Shelf	Cold Temperate Northeast Pacific	90	current study	44.8503	-124.187
California Current	Oregon, Washington, Vancouver Coast and Shelf	Cold Temperate Northeast Pacific	100	current study	44.2509	-124.469
California Current	Oregon, Washington, Vancouver Coast and Shelf	Cold Temperate Northeast Pacific	100	current study	44.8531	-124.204
California Current	Oregon, Washington, Vancouver Coast and Shelf	Cold Temperate Northeast Pacific	NH-5	Hill, J, K., 1999. The distribution and partitioning of dissolved organic matter off the Oregon Coast : a first look. MS Thesis, Oregon State University 118p.	44.6517	-124.177
California Current	Oregon, Washington, Vancouver Coast and Shelf	Cold Temperate Northeast Pacific		Hill, J, K., 1999. The distribution and partitioning of dissolved organic matter off the Oregon Coast : a first look. MS Thesis, Oregon State University 118p.	42.6	-124.4
California Current	Oregon, Washington, Vancouver Coast and Shelf	Cold Temperate Northeast Pacific		Hill, J, K., 1999. The distribution and partitioning of dissolved organic matter off the Oregon Coast : a first look. MS Thesis, Oregon State University 118p.	42.8373	-124.556
California Current	Oregon, Washington, Vancouver Coast and Shelf	Cold Temperate Northeast Pacific		Hill, J, K., 1999. The distribution and partitioning of dissolved organic matter off the Oregon Coast : a first look. MS Thesis, Oregon State University 118p.	43.106	-124.437
California Current	Oregon, Washington, Vancouver Coast and Shelf	Cold Temperate Northeast Pacific		Hill, J, K., 1999. The distribution and partitioning of dissolved organic matter off the Oregon Coast : a first look. MS Thesis, Oregon State University 118p.	43.306	-124.4
California Current	Oregon, Washington, Vancouver Coast and Shelf	Cold Temperate Northeast Pacific		Hill, J, K., 1999. The distribution and partitioning of dissolved organic matter off the Oregon Coast : a first look. MS Thesis, Oregon State University 118p.	43.456	-124.269
California Current	Oregon, Washington, Vancouver Coast and Shelf	Cold Temperate Northeast Pacific		Hill, J, K., 1999. The distribution and partitioning of dissolved organic matter off the Oregon Coast : a first look. MS Thesis, Oregon State University 118p.	43.656	-124.206
California Current	Oregon, Washington, Vancouver Coast and Shelf	Cold Temperate Northeast Pacific		Hill, J, K., 1999. The distribution and partitioning of dissolved organic matter off the Oregon Coast : a first look. MS Thesis, Oregon State University 118p.	44.0187	-124.137
California Current	Oregon, Washington, Vancouver Coast and Shelf	Cold Temperate Northeast Pacific		Hill, J, K., 1999. The distribution and partitioning of dissolved organic matter off the Oregon Coast : a first look. MS Thesis, Oregon State University 118p.	44.1373	-124.125
California Current	Oregon, Washington, Vancouver Coast and Shelf	Cold Temperate Northeast Pacific		Hill, J, K., 1999. The distribution and partitioning of dissolved organic matter off the Oregon Coast : a first look. MS Thesis, Oregon State University 118p.	44.2373	-124.106
California Current	Oregon, Washington, Vancouver Coast and Shelf	Cold Temperate Northeast Pacific		Hill, J, K., 1999. The distribution and partitioning of dissolved organic matter off the Oregon Coast : a first look. MS Thesis, Oregon State University 118p.	44.25	-124.106
California Current	Oregon, Washington, Vancouver Coast and Shelf	Cold Temperate Northeast Pacific		Hill, J, K., 1999. The distribution and partitioning of dissolved organic matter off the Oregon Coast : a first look. MS Thesis, Oregon State University 118p.	44.3187	-124.106
California Current	Oregon, Washington, Vancouver Coast and Shelf	Cold Temperate Northeast Pacific		Hill, J, K., 1999. The distribution and partitioning of dissolved organic matter off the Oregon Coast : a first look. MS Thesis, Oregon State University 118p.	44.4187	-124.075
California Current	Oregon, Washington, Vancouver Coast and Shelf	Cold Temperate Northeast Pacific		Hill, J, K., 1999. The distribution and partitioning of dissolved organic matter off the Oregon Coast : a first look. MS Thesis, Oregon State University 118p.	44.5	-124.075
California Current	Oregon, Washington, Vancouver Coast and Shelf	Cold Temperate Northeast Pacific		Hill, J, K., 1999. The distribution and partitioning of dissolved organic matter off the Oregon Coast : a first look. MS Thesis, Oregon State University 118p.	44.6747	-124.075
California Current	Oregon, Washington, Vancouver Coast and Shelf	Cold Temperate Northeast Pacific		Hill, J, K., 1999. The distribution and partitioning of dissolved organic matter off the Oregon Coast : a first look. MS Thesis, Oregon State University 118p.	44.8247	-124.056
California Current	Oregon, Washington, Vancouver Coast and Shelf	Cold Temperate Northeast Pacific		Hill, J, K., 1999. The distribution and partitioning of dissolved organic matter off the Oregon Coast : a first look. MS Thesis, Oregon State University 118p.	44.8373	-124.056
California Current	Oregon, Washington, Vancouver Coast and Shelf	Cold Temperate Northeast Pacific		Hill, J, K., 1999. The distribution and partitioning of dissolved organic matter off the Oregon Coast : a first look. MS Thesis, Oregon State University 118p.	45.05	-124.006
California Current	Oregon, Washington, Vancouver Coast and Shelf	Cold Temperate Northeast Pacific		Hill, J, K., 1999. The distribution and partitioning of dissolved organic matter off the Oregon Coast : a first look. MS Thesis, Oregon State University 118p.	45.2187	-123.975
California Current	Oregon, Washington, Vancouver Coast and Shelf	Cold Temperate Northeast Pacific		Hill, J, K., 1999. The distribution and partitioning of dissolved organic matter off the Oregon Coast : a first look. MS Thesis, Oregon State University 118p.	45.35	-123.975
California Current	Oregon, Washington, Vancouver Coast and Shelf	Cold Temperate Northeast Pacific		Hill, J, K., 1999. The distribution and partitioning of dissolved organic matter off the Oregon Coast : a first look. MS Thesis, Oregon State University 118p.	45.4687	-123.969
California Current	Oregon, Washington, Vancouver Coast and Shelf	Cold Temperate Northeast Pacific		Hill, J, K., 1999. The distribution and partitioning of dissolved organic matter off the Oregon Coast : a first look. MS Thesis, Oregon State University 118p.	45.7687	-123.975
California Current	Oregon, Washington, Vancouver Coast and Shelf	Cold Temperate Northeast Pacific		Hill, J, K., 1999. The distribution and partitioning of dissolved organic matter off the Oregon Coast : a first look. MS Thesis, Oregon State University 118p.	45.95	-123.987
California Current	Oregon, Washington, Vancouver Coast and Shelf	Cold Temperate Northeast Pacific		Hill, J, K., 1999. The distribution and partitioning of dissolved organic matter off the Oregon Coast : a first look. MS Thesis, Oregon State University 118p.	46.0747	-123.925
Pacific Subtropical Gyre	Pacific Subtropical Gyre	Indo-Pacific Warm Water	HOTS Station	Hawaii Ocean Time Series (hahana.soest.hawaii.edu/hot/hot.html)	22.75	-158
Canary Current	Sahelian Upwelling	West African Transition	Eumeli	Raimbault, Patrick (2004): Nutrients at bottle station BSA001, PANGAEA, doi:10.1594/PANGAEA.138794	20.5182	-18.68
	Samoa Islands	Eastern Indo-Pacific	American Samoa ocean sites	DiDonato, G.T., DiDonato, E.M., Smith, L.M., Harwell, L.C. and Summers, J.K., 2009. Assessing coastal waters of American Samoa: territory-wide water quality data provide a critical “big-picture” view for this tropical archipelago. Environmental monitoring and assessment, 150, pp.157-165.	-14.273	170.527
Scotian Shelf	Scotian Shelf	Cold Temperate Northwest Atlantic	40m station	Kepkay, P.E., J.F. Jellett, and S.E.H. Niven, 1997. Respiration and the carbon-to-nitrogen ratio of a phytoplankton bloom. Marine Ecology Progress Series 150: 249-261.	44.6838	-67.3662
Southeast Australian Shelf	South Australian Gulfs	Temperate Australasia	Largs Bay	Gaylard, S. and Gaylard, S., 2004. Ambient Water Quality of the Gulf St Vincent Metropolitan Coastal Waters: Report No. 2: 1995-2002. Environment Protection Authority.	-34.824	138.481
Southeast Australian Shelf	South Australian Gulfs	Temperate Australasia	Semaphore	Gaylard, S. and Gaylard, S., 2004. Ambient Water Quality of the Gulf St Vincent Metropolitan Coastal Waters: Report No. 2: 1995-2002. Environment Protection Authority.	-34.837	138.477
Southeast Australian Shelf	South Australian Gulfs	Temperate Australasia	Grange	Gaylard, S. and Gaylard, S., 2004. Ambient Water Quality of the Gulf St Vincent Metropolitan Coastal Waters: Report No. 2: 1995-2002. Environment Protection Authority.	-34.901	138.487
Southeast Australian Shelf	South Australian Gulfs	Temperate Australasia	Henley Beach	Gaylard, S. and Gaylard, S., 2004. Ambient Water Quality of the Gulf St Vincent Metropolitan Coastal Waters: Report No. 2: 1995-2002. Environment Protection Authority.	-34.92	138.491
Southeast Australian Shelf	South Australian Gulfs	Temperate Australasia	Brighton	Gaylard, S. and Gaylard, S., 2004. Ambient Water Quality of the Gulf St Vincent Metropolitan Coastal Waters: Report No. 2: 1995-2002. Environment Protection Authority.	-35.018	138.512
Southeast Australian Shelf	South Australian Gulfs	Temperate Australasia	Glenelg	Gaylard, S. and Gaylard, S., 2004. Ambient Water Quality of the Gulf St Vincent Metropolitan Coastal Waters: Report No. 2: 1995-2002. Environment Protection Authority.	-34.98	138.508
Southeast Australian Shelf	South Australian Gulfs	Temperate Australasia	Pt Noarlunga	Gaylard, S. and Gaylard, S., 2004. Ambient Water Quality of the Gulf St Vincent Metropolitan Coastal Waters: Report No. 2: 1995-2002. Environment Protection Authority.	-34.149	138.465
Southeast Australian Shelf	South Australian Gulfs	Temperate Australasia	PT Hughes	Gaylard, S. and Gaylard, S., 2004. Ambient Water Quality of the Gulf St Vincent Metropolitan Coastal Waters: Report No. 2: 1995-2002. Environment Protection Authority.	-34.076	137.541
Southeast Australian Shelf	South Australian Gulfs	Temperate Australasia	Nepean Bay	Gaylard, S., 2005. Ambient Water Quality of Nepean Bay, Kangaroo Island (No. 1, pp. 1999-2004). Report. ISBN 1 876562 82 X	-35.707	137.637
Southeast Australian Shelf	South Australian Gulfs	Temperate Australasia	Port Stanvac	Elsdon, T.S. and Connell, S.D., 2009. Spatial and temporal monitoring of coastal water quality: refining the way we consider, gather, and interpret patterns. Aquatic Biology, 5(2), pp.157-166.	-35.097	138.476
Southeast Australian Shelf	South Australian Gulfs	Temperate Australasia	Moana	Elsdon, T.S. and Connell, S.D., 2009. Spatial and temporal monitoring of coastal water quality: refining the way we consider, gather, and interpret patterns. Aquatic Biology, 5(2), pp.157-166.	-35.207	138.468
Iberian Coastal	South European Atlantic Shelf	Lusitanian	OMEX II	Land Ocean Interaction Study, SES data CD (www.bodc.ac.uk)	42.6561	-10.2989
Iberian Coastal	South European Atlantic Shelf	Lusitanian	OMEX II	Land Ocean Interaction Study, SES data CD (www.bodc.ac.uk)	42.669	-9.6105
Iberian Coastal	South European Atlantic Shelf	Lusitanian	OMEX II	Land Ocean Interaction Study, SES data CD (www.bodc.ac.uk)	42.1526	-9.4641
Iberian Coastal	South European Atlantic Shelf	Lusitanian	station 2	Bode, A. N. Gonzalez, C. Rodriquez, M. Varela, and M, M. Varela. 2005. Seasonal variability of plankton blooms in the Ria de Ferrol (NW Spain): I. Nutrient concentrations and nitrogen uptake rates. Estuarine, Coastal and Shelf Science. 63: 269-284	43.27	-8.2
Iberian Coastal	South European Atlantic Shelf	Lusitanian	station 4	Bode, A. N. Gonzalez, C. Rodriquez, M. Varela, and M, M. Varela. 2005. Seasonal variability of plankton blooms in the Ria de Ferrol (NW Spain): I. Nutrient concentrations and nitrogen uptake rates. Estuarine, Coastal and Shelf Science. 63: 269-284	43.27	-8.15
Iberian Coastal	South European Atlantic Shelf	Lusitanian	station 6	Bode, A. N. Gonzalez, C. Rodriquez, M. Varela, and M, M. Varela. 2005. Seasonal variability of plankton blooms in the Ria de Ferrol (NW Spain): I. Nutrient concentrations and nitrogen uptake rates. Estuarine, Coastal and Shelf Science. 63: 269-284	43.27	-8.1
New Zealand Shelf	South New Zealand	Southern New Zealand	SP	current study	-45.462	170.815
California Current	Southern California Bight	Warm Temperate Northeast Pacific	CO	Santa Barbara Coastal LTER (http://sbc.lternet.edu/)	34.384	-119.542
California Current	Southern California Bight	Warm Temperate Northeast Pacific	CR	Santa Barbara Coastal LTER (http://sbc.lternet.edu/)	34.39	-119.54
California Current	Southern California Bight	Warm Temperate Northeast Pacific	CI	Santa Barbara Coastal LTER (http://sbc.lternet.edu/)	34.394	-119.539
California Current	Southern California Bight	Warm Temperate Northeast Pacific	NO	Santa Barbara Coastal LTER (http://sbc.lternet.edu/)	34.4134	-119.957
California Current	Southern California Bight	Warm Temperate Northeast Pacific	NR	Santa Barbara Coastal LTER (http://sbc.lternet.edu/)	34.4237	-119.95
California Current	Southern California Bight	Warm Temperate Northeast Pacific	NI	Santa Barbara Coastal LTER (http://sbc.lternet.edu/)	34.428	-119.95
California Current	Southern California Bight	Warm Temperate Northeast Pacific	BO	Santa Barbara Coastal LTER (http://sbc.lternet.edu/)	34.4488	-120.333
California Current	Southern California Bight	Warm Temperate Northeast Pacific	BR	Santa Barbara Coastal LTER (http://sbc.lternet.edu/)	34.456	-120.334
California Current	Southern California Bight	Warm Temperate Northeast Pacific	BI	Santa Barbara Coastal LTER (http://sbc.lternet.edu/)	34.46	-120.334
California Current	Southern California Bight	Warm Temperate Northeast Pacific	QR	Santa Barbara Coastal LTER (http://sbc.lternet.edu/)	34.468	-120.12
Caribbean Sea	Southern Caribbean	Tropical Northwestern Atlantic	Cariaco	Muller-Karger, Frank; Astor, Yrene; Varela, Ramon; Thunell, Robert; Scranton, Mary; Taylor, Gordon; Buck, Kristen; Fanning, Kent; Benitez-Nelson, Claudia; Lorenzoni, Laura; Montes, Enrique; Tappa, Eric; Troccoli, Luis; Diaz-Ramos, Rafael; Subero-Pino, Sonia; Rojas, Jaimie; Gonzalez, Luis; Gutierrez, Javier; Narvaez, Jesus; Rosales, Alberto; Guzman, Laurencia; Capelo, Juan; and Rueda-Roa, Digna, "…	10.4993	-64.6661
Northeast Australian Shelf -Great Barrier Reef	Torres Strait Northern Great Barrier Reef	Northeast Australian Shelf	Torres Strait	Furnas, M. and J. Brodie. 1995. Current status of nutrient levels and other water quality parameters in the Great Barrier Reef. Great Barrier Reef Marine Park Authority. Staff Paper 1995-61.	-10	144
Northeast Australian Shelf -Great Barrier Reef	Torres Strait Northern Great Barrier Reef	Northeast Australian Shelf	Shelborne Bay	Furnas, M. and J. Brodie. 1995. Current status of nutrient levels and other water quality parameters in the Great Barrier Reef. Great Barrier Reef Marine Park Authority. Staff Paper 1995-61.	-11	144
Northeast Australian Shelf -Great Barrier Reef	Torres Strait Northern Great Barrier Reef	Northeast Australian Shelf	Princess Charolette Bay	Furnas, M. and J. Brodie. 1995. Current status of nutrient levels and other water quality parameters in the Great Barrier Reef. Great Barrier Reef Marine Park Authority. Staff Paper 1995-61.	-13	144
Northeast US Continental Shelf	Virginian	Temperate North Atlantic	Nantucket	Samimy, R., 2013. Water Quality Monitoring and Assessment of the Nantucket Island-Wide Estuaries and Salt Ponds Update.	41.305	-70.095
Northeast US Continental Shelf	Virginian	Temperate North Atlantic	LISound K2	http://lisicos.uconn.edu	41.219	-72.254
Northeast US Continental Shelf	Virginian	Temperate North Atlantic	LISound N3	http://lisicos.uconn.edu	41.232	-71.825
Northeast US Continental Shelf	Virginian	Temperate North Atlantic	LISound M3	http://lisicos.uconn.edu	41.229	-72.072
Mediterranean Sea	Western Mediterranean	Mediterranean Sea	IT_TCM_I20bb0001	OSPAR Commission (www.ospar.org)	41.06	8.28
Mediterranean Sea	Western Mediterranean	Mediterranean Sea	IT_TCM_I20bb0002	OSPAR Commission (www.ospar.org)	41.05	8.29
Mediterranean Sea	Western Mediterranean	Mediterranean Sea	IT_TCM_I20bb0003	OSPAR Commission (www.ospar.org)	41.04	8.31
Mediterranean Sea	Western Mediterranean	Mediterranean Sea	IT_TCM_I20bb0004	OSPAR Commission (www.ospar.org)	40.93	9.58
Mediterranean Sea	Western Mediterranean	Mediterranean Sea	IT_TCM_I20bb0005	OSPAR Commission (www.ospar.org)	40.93	9.58
Mediterranean Sea	Western Mediterranean	Mediterranean Sea	IT_TCM_I20bb0006	OSPAR Commission (www.ospar.org)	40.93	9.61
Mediterranean Sea	Western Mediterranean	Mediterranean Sea	IT_TCM_I20bb0007	OSPAR Commission (www.ospar.org)	39.95	9.69
Mediterranean Sea	Western Mediterranean	Mediterranean Sea	IT_TCM_I20bb0008	OSPAR Commission (www.ospar.org)	39.95	9.69
Mediterranean Sea	Western Mediterranean	Mediterranean Sea	IT_TCM_I20bb0009	OSPAR Commission (www.ospar.org)	39.96	9.71
Mediterranean Sea	Western Mediterranean	Mediterranean Sea	IT_TCM_I20bb0010	OSPAR Commission (www.ospar.org)	39.13	9.6
Mediterranean Sea	Western Mediterranean	Mediterranean Sea	IT_TCM_I20bb0011	OSPAR Commission (www.ospar.org)	39.14	9.59
Mediterranean Sea	Western Mediterranean	Mediterranean Sea	IT_TCM_I20bb0012	OSPAR Commission (www.ospar.org)	39.15	9.58
Mediterranean Sea	Western Mediterranean	Mediterranean Sea	IT_TCM_I20bb0013	OSPAR Commission (www.ospar.org)	39.18	9.13
Mediterranean Sea	Western Mediterranean	Mediterranean Sea	IT_TCM_I20bb0014	OSPAR Commission (www.ospar.org)	39.18	9.12
Mediterranean Sea	Western Mediterranean	Mediterranean Sea	IT_TCM_I20bb0015	OSPAR Commission (www.ospar.org)	39.17	9.11
Mediterranean Sea	Western Mediterranean	Mediterranean Sea	IT_TCM_I20bb0016	OSPAR Commission (www.ospar.org)	39.11	8.35
Mediterranean Sea	Western Mediterranean	Mediterranean Sea	IT_TCM_I20bb0017	OSPAR Commission (www.ospar.org)	39.11	8.35
Mediterranean Sea	Western Mediterranean	Mediterranean Sea	IT_TCM_I20bb0018	OSPAR Commission (www.ospar.org)	39.13	8.35
Mediterranean Sea	Western Mediterranean	Mediterranean Sea	IT_TCM_I20bb0019	OSPAR Commission (www.ospar.org)	39.89	8.53
Mediterranean Sea	Western Mediterranean	Mediterranean Sea	IT_TCM_I20bb0020	OSPAR Commission (www.ospar.org)	39.88	8.52
Mediterranean Sea	Western Mediterranean	Mediterranean Sea	IT_TCM_I20bb0021	OSPAR Commission (www.ospar.org)	39.87	8.5
Mediterranean Sea	Western Mediterranean	Mediterranean Sea	IT_TCM_I20bb0022	OSPAR Commission (www.ospar.org)	40.55	8.3
Mediterranean Sea	Western Mediterranean	Mediterranean Sea	IT_TCM_I20bb0023	OSPAR Commission (www.ospar.org)	40.55	8.29
Mediterranean Sea	Western Mediterranean	Mediterranean Sea	IT_TCM_I20bb0024	OSPAR Commission (www.ospar.org)	40.55	8.27
Mediterranean Sea	Western Mediterranean	Mediterranean Sea		MEDAR Group, 2002 - MEDATLAS/2002 database. Mediterranean and Black Sea database of temperature salinity and bio-chemical parameters. Climatological Atlas. IFREMER Edition (4 Cdroms)	42.844	14.749
Mediterranean Sea	Western Mediterranean	Mediterranean Sea		MEDAR Group, 2002 - MEDATLAS/2002 database. Mediterranean and Black Sea database of temperature salinity and bio-chemical parameters. Climatological Atlas. IFREMER Edition (4 Cdroms)	41.875	17.401
Mediterranean Sea	Western Mediterranean	Mediterranean Sea		MEDAR Group, 2002 - MEDATLAS/2002 database. Mediterranean and Black Sea database of temperature salinity and bio-chemical parameters. Climatological Atlas. IFREMER Edition (4 Cdroms)	44.539	12.45
Mediterranean Sea	Western Mediterranean	Mediterranean Sea		MEDAR Group, 2002 - MEDATLAS/2002 database. Mediterranean and Black Sea database of temperature salinity and bio-chemical parameters. Climatological Atlas. IFREMER Edition (4 Cdroms)	44.305	12.574
Mediterranean Sea	Western Mediterranean	Mediterranean Sea		MEDAR Group, 2002 - MEDATLAS/2002 database. Mediterranean and Black Sea database of temperature salinity and bio-chemical parameters. Climatological Atlas. IFREMER Edition (4 Cdroms)	43.709	13.441
Mediterranean Sea	Western Mediterranean	Mediterranean Sea		MEDAR Group, 2002 - MEDATLAS/2002 database. Mediterranean and Black Sea database of temperature salinity and bio-chemical parameters. Climatological Atlas. IFREMER Edition (4 Cdroms)	42.234	14.919
Mediterrrean Sea	Western Mediterrean	Temperate North Atlantic	K2	Pujo‐Pay, M. and Conan, P., 2003. Seasonal variability and export of dissolved organic nitrogen in the northwestern Mediterranean Sea. Journal of Geophysical Research: Oceans, 108(C6).	42.82	5.194
Yellow Sea	Yellow Sea	Cold Temperate Northwest Pacific		Raabe, T., Yu, Z., Zhang, J., Sun, J., Starke, A., Brockmann, U. and Hainbucher, D., 2004. Phase-transfer of nitrogen species within the water column of the Bohai Sea. Journal of marine systems, 44(3-4), pp.213-232. Wei, H., Sun, J., Moll, A. and Zhao, L., 2004. Phytoplankton dynamics in the Bohai Sea—observations and modelling. Journal of Marine Systems, 44(3-4), pp.233-251. Wei, H., Sun, J., Mo…	38.375	121.5
